# Supplementary material for: Ultrafine Co-Species Interspersed g-C3N4 Nanosheets and Graphene as an Efficient Polysulfide Barrier to Enable High Performance Li-S Batteries
Source: Molecules. 2023 Jan 6;28(2):588. doi: 10.3390/molecules28020588 (PMC9863667; doi:10.3390/molecules28020588)
Supplement: Supplementary file 1 [file molecules-28-00588-s001.zip]

Archive with 1 entries (1 files):
- molecules-2081695-supplementary.pdf
